# Supplementary material for: The unique stem cell system of the immortal larva of the human parasite Echinococcus multilocularis
Source: EvoDevo. 2014 Mar 6;5:10. doi: 10.1186/2041-9139-5-10 (PMC4015340; doi:10.1186/2041-9139-5-10)
Supplement: Additional file 1 — List of GeneDB gene codes, primers and probes from this work. [file 2041-9139-5-10-S1.xls]

## Sheet: Hoja1
gene name	GeneDB code*	GenBank code	Primer name	Primer sequence	Experiment	Observations
em-h2b-1	EmuJ_000387800.1	N/A	H2B-387800.1-F	ATGGCTCCTAAAGTAGTGTCAGGC	Sequencing and probe for WMISH (255 bp); common reverse primer with em-h2b-2
em-h2b-1	EmuJ_000387800.1	N/A	H2B-R	GGTCGACTTCTTATTGTAATGCG
em-h2b-2	EmuJ_000472800.1	N/A	H2B-472800.1-F	ATGGCACCTAAGGTTGTGTCAGGA	Sequencing and probe for WMISH (255 bp); common reverse primer with em-h2b-1
em-h2b-2	EmuJ_000472800.1	N/A	H2B-R	GGTCGACTTCTTATTGTAATGCG
em-nos-1	EmuJ_000861500.1	KF768020	EmW_000861500.1_CDS_F	ATGCCTGCCGGTTCTCTCTTG	Full CDS sequencing and probe for WMISH (684 bp)
em-nos-1	EmuJ_000861500.1	KF768020	EmW_000861500.1_CDS_R	TTAGCTGAGCGAGAAATTACGG
em-nos-2	EmuJ_000606200.1	KF768021	EmW_000606200.1_CDS_F	ATGCGGGCGATGATTCCA	Full CDS sequencing and probe for WMISH (720 bp)
em-nos-2	EmuJ_000606200.1	KF768021	EmW_000606200.1_CDS_R	CTACAAGGATAGAAAGGAGATTTCTTG
em-ago2-A	EmuJ_000739100.1	KF768022	911700_Fwd_1	ATGCTTCCTTCGCGTCCTGGTAG	To obtain the 5´region of em-ago2-A and probe for WMISH (ca. 1.35 Kb)	To obtain the 5´region of em-ago2-A which is interrupted in the genomic scaffold; the forward primer was designed with the sequence of em-ago2-B
em-ago2-A	EmuJ_000739100.1	KF768022	739100_Rev_700	ATTGCCAGGTCCACTCCCTTTGCA
em-ago2-A	EmuJ_000739100.1	KF768022	739100_1.6_Fwd	TTTGTGGTGCATGGATTGTCAAG	For sequencing and probe for WMISH (ca. 1.6 kb)	Primers can amplify em-ago2A, B and C, but A is the main product since it is the one with the highest levels of expression
em-ago2-A	EmuJ_000739100.1	KF768022	739100_1.6_Rev	ACATTTGGTCTTGTTGTCCAGGA
em-ago2-A	EmuJ_000739100.1	KF768022	739100_sq_Fwd	GCTCCCCTCGTTGTTCAGAG	For semi-quantitative RT-PCR
em-ago2-A	EmuJ_000739100.1	KF768022	AgoCommon_sq_Rev	CACCCAACTTGGCGTTTATC
em-ago2-B	EmuJ_000911700.1	N/A	911700_sq_Fwd	CCAAAAACGTTAACCTCTTAATGGAC	For semi-quantitative RT-PCR
em-ago2-B	EmuJ_000911700.1	N/A	AgoCommon_sq_Rev	CACCCAACTTGGCGTTTATC
em-ago2-C	EmuJ_000911600.1	N/A	911600_sq_Fwd	CACAAATGCTAATAAATTATTGAAGGC	For semi-quantitative RT-PCR
em-ago2-C	EmuJ_000911600.1	N/A	AgoCommon_sq_Rev	CACCCAACTTGGCGTTTATC
em-ago2-C	EmuJ_000911600.1	N/A	911600_sp_F2	GCGGTCGGACCAAGGAGC	For semi-quantitative RT-PCR, second set
em-ago2-C	EmuJ_000911600.1	N/A	911600_sp_F2	TCCCCCTATCAAGTTTCTTTGACCAAC
em-ago2-ψ	N/A	KF768023, KF768024	Pseudo_F	TTGTCCGGAAGGTGGAATGACTAG	For semi-quantitative RT-PCR	2 transcripts with different splicing detected and sequenced in all larval stages and in primary cells. Only the forward primer is specific to the pseudogene, and has a stop codon in the 3 last bases
em-ago2-ψ	N/A	KF768023, KF768024	Pseudo_R	GTGCCCGGTAGAACATTCTTCC
em-hdac1	EmuJ_001102300.1	KF768025	HD1-FullCDS-F	ATGGATCCTGCTGTTGACAAGAAAG	Full CDS sequencing and probe for WMISH (ca. 1.7 kb)	Gene model corrected by full CDS sequencing with respect to the GeneDB prediction
em-hdac1	EmuJ_001102300.1	KF768025	HD1-FullCDS-R	TCAAGTACTATTAGCCCAAGGGATAATTAG
em-phb1	EmuJ_000738700.1	N/A	PHB-1F	TGGTTGCAGCTGGCAGTATC	Probe for WMISH (299 bp)
em-phb1	EmuJ_000738700.1	N/A	PHB-1R	CTCATAATCGAAGCCAAGGTTAG
em-muc-1	EmuJ_000742900.1	N/A	2736Muc-Fwd	GCTACTAACAGCCCATACATTTGC	For semi-quantitative RT-PCR, sequencing, and probe for WMISH (188 bp). Primers are specific for only this apomucin gene
em-muc-1	EmuJ_000742900.1	N/A	2736Muc-Rev	TAGGAGGTGATAAAGAGAAGGAGG
em-alp-1	EmuJ_000393300.1	N/A	1730AP-Fwd	AGAATTTGGCTCGCAAGGAG	For semi-quantitative RT-PCR
em-alp-1	EmuJ_000393300.1	N/A	1730AP-Rev	ACTGGACTCCCGCTGGATAG
em-alp-2	EmuJ_000393400.1	KF768026	emap2-CDS-F	AGCTCAGCTTCTTGATAATCATG	Full CDS + partial 5´UTR region for sequencing and probe for WMISH (1.6 kb)	Small difference detected in intron/exon junction as compared to the reference sequence, corrected in the CDS
em-alp-2	EmuJ_000393400.1	KF768026	emap2-CDS-R	TTATTCACAGGGTGTCTTTTTCTG
em-alp-2	EmuJ_000393400.1	KF768026	emap2-F	GAGGGCTACTAGGGCTATCATTCTG	For semi-quantitative RT-PCR
em-alp-2	EmuJ_000393400.1	KF768026	emap2-R	TTCCGAACGTAGCTCAGGAGG
em-alp-3	EmuJ_000752700.1	N/A	emap3-F	AGAAGCAGCCCACGAGCAGTGAAG	For semi-quantitative RT-PCR	Forward primer designed on manually corrected gene prediction
em-alp-3	EmuJ_000752700.1	N/A	emap3-R	GGACGGACTCTACTCTCTCCTCAGG
em-alp-4	EmuJ_000752800.1	N/A	emap4-F	TGTGCTTTCATGGGAGGTGC	For semi-quantitative RT-PCR; no amplification observed in larval stages or primary cells
em-alp-4	EmuJ_000752800.1	N/A	emap4-R	CAGAAACGTAGGATTTATTTGTTGGAC
em-tpm-1.hmw	EmuJ_000958100.1	AJ314792.1	TPM1-HMW F	AGCGGAGTCTCGTTTGGAAAC	WMISH probe (278 bp)
em-tpm-1.hmw	EmuJ_000958100.1	AJ314792.1	TPM1-HMW R	TGATGGCTCGGTAACGTTCC
N/A	Scaffold 7767	N/A	7767-1F	AAATACTTGCAGACTTCCAATTCAAAGG	To confirm the genomic structure of this region. See aditional file 6.
N/A	Scaffold 7767	N/A	7767-1R	TTGTCCGGAAGGTGGAATGACTA
N/A	Scaffold 7767	N/A	7767-2F	ACATATCGTATGAAACTGAAGCAACG	To confirm the genomic structure of this region. See aditional file 6.
N/A	Scaffold 7767	N/A	7767-2R	TGAGAGTGGAATGGAGTAGTATTGCG
N/A	Scaffold 7767	N/A	7767-3F	ATGATAAGACCGTCTCAACAGCCTTTG	To confirm the genomic structure of this region. See aditional file 6.
N/A	Scaffold 7767	N/A	7767-3R	AATAACTCATCATCGTGAATTCGACTTC
N/A	Scaffold 7771	N/A	7771-1F	TAATCTTCATCGAGGCCAAACTATG	To confirm the genomic structure of this region. See aditional file 6.
N/A	Scaffold 7771	N/A	7771-1R	ACCGAAATAACTCAATGAAATGCG
N/A	Scaffold 7771	N/A	7771-2F	AATGTTCTCATTCCTAAGACCGCATTAG	To confirm the genomic structure of this region. See aditional file 6.
N/A	Scaffold 7771	N/A	7771-2R	TTGATTTACACCCTTCTCCTACTCCTC
N/A	Scaffold 7771	N/A	7771-3F	AAATACTTGCAGACTTCCAATTCAAAGG	To confirm the genomic structure of this region. See aditional file 6.
N/A	Scaffold 7771	N/A	7771-3R	TTCTGCCAGAGTAAAGGAAATGCCTC
N/A	Scaffold 7771	N/A	7771-4F	AATGGTTTAGGAATGGTTCAATCG	To confirm the genomic structure of this region. See aditional file 6.
N/A	Scaffold 7771	N/A	7771-4R	ACCTGATAAGGGTGGAAGTGGG
*http://www.genedb.org/Homepage/Emultilocularis
N/A: not applicable
